# Supplementary material for: Canadian Melanoma Conference Recommendations on High-Risk Melanoma Surveillance: A Report from the 14th Annual Canadian Melanoma Conference; Banff, Alberta; 20–22 February 2020
Source: Curr Oncol. 2021 May 27;28(3):2040–51. doi: 10.3390/curroncol28030189 (PMC8161801; doi:10.3390/curroncol28030189)
Supplement: Supplementary file 1 [file curroncol-28-00189-s001.zip]

Archive with 1 entries (1 files):
- curroncol-1195382-supplementary.pdf
